# Supplementary material for: Solution-Mediated Inversion of SnSe to Sb2Se3 Thin-Films
Source: Nanomaterials (Basel). 2022 Aug 23;12(17):2898. doi: 10.3390/nano12172898 (PMC9458253; doi:10.3390/nano12172898)
Supplement: Supplementary file 1 [file nanomaterials-12-02898-s001.zip]

Archive with 1 entries (1 files):
- nanomaterials-1855473-supplementary.pdf
